# Supplementary material for: Low Dielectric Medium for Hyperbolic Phonon Polariton Waveguide in van der Waals Heterostructures
Source: Nanomaterials (Basel). 2024 Aug 14;14(16):1344. doi: 10.3390/nano14161344 (PMC11356932; doi:10.3390/nano14161344)
Supplement: Supplementary file 1 [file nanomaterials-14-01344-s001.zip]

Archive with 1 entries (1 files):
- nanomaterials-3091940-supplementary.pdf
